# Supplementary material for: Impact of sleep duration on executive function and brain structure
Source: Commun Biol. 2022 Mar 3;5:201. doi: 10.1038/s42003-022-03123-3 (PMC8894343; doi:10.1038/s42003-022-03123-3)
Supplement: Supplementary file 4 — Supplementary Data 1 [file 42003_2022_3123_MOESM4_ESM.xlsx]

## Sheet: Fig2d
Sleep duration (hours)	mean executive function latent variable score	SE
2	-0.0575	0.0216
3	-0.0684	0.0103
4	-0.0348	0.0041
5	-0.0078	0.0018
6	0.0138	0.0009
7	0.0253	0.0006
8	0.0135	0.0007
9	0.001	0.0016
10	-0.034	0.0033
11	-0.0629	0.0111
12	-0.0861	0.0088
13	-0.0616	0.0509
14	-0.0479	0.0254

## Sheet: Fig2e
Sleep duration (hours)	mean executive function latent variable score	SE
2	-0.1029	0.0252
3	-0.0878	0.0133
4	-0.0572	0.0056
5	-0.0185	0.0024
6	0.0079	0.0011
7	0.0198	0.0008
8	0.0048	0.001
9	-0.0131	0.0025
10	-0.0612	0.0053
11	-0.09	0.0165
12	-0.1146	0.0123
13	-0.1077	0.0569
14	-0.0723	0.0321

## Sheet: Fig2f
Sleep duration (hours)	mean executive function latent variable score	SE
2	0.0003	0.0386
3	-0.0587	0.0164
4	-0.0233	0.0061
5	-0.0118	0.0027
6	0.0028	0.0013
7	0.0139	0.0009
8	0.0083	0.001
9	0.0013	0.0021
10	-0.0232	0.0043
11	-0.0488	0.0149
12	-0.0654	0.0125
13	0.0054	0.1028
14	-0.0247	0.0431

## Sheet: Fig3b
Sleep duration (hours)	mean orbitofrontal cortex volume (mm3)	SE	mean precentral gyrus volume (mm3)	SE	mean hippocampi volume (mm3)	SE	mean cerebellar vermis volume (mm3)	SE
4	12347.6	27.4448	27031.4	61.2865	8500.86	15.8361	3671.24	11.7561
5	12534.2	12.6559	27226.2	28.8373	8544.74	7.2467	3658.34	5.2337
6	12601.6	8.9378	27380.5	20.3295	8562.43	5.0275	3660.46	3.6923
7	12617.6	10.6695	27442	23.7837	8556.59	6.0499	3661.39	4.3562
8	12607.8	23.1182	27406.9	52.4275	8552.63	13.4231	3651.98	9.7472
9	12559.3	58.6362	27212.5	143.613	8504.99	32.5735	3602.43	23.586
10	12375.6	194.966	26896.5	478.191	8449.52	105.409	3615.52	76.943

## Sheet: Fig4a
Sleep duration (hours)	mean white matter hyperintensity volume (log)	SE
4	8.5731	0.0104
5	8.5348	0.0048
6	8.5256	0.0034
7	8.501	0.0043
8	8.4954	0.011
9	8.5216	0.0222
10	8.5593	0.0749

## Sheet: Fig4d
Change in sleep duration between first and second visit	N	Proportion of cohort
-7	2	<0.0001
-6	4	0.0001
-5	16	0.0003
-4	61	0.0013
-3	338	0.0072
-2	1815	0.0385
-1	10196	0.2162
0	22868	0.4848
1	9873	0.2093
2	1654	0.0351
3	252	0.0053
4	56	0.0012
5	17	0.0004
6	11	0.0002
7	1	<0.0001
8	2	<0.0001
