# Supplementary material for: Impact of sleep duration on executive function and brain structure
Source: Commun Biol. 2022 Mar 3;5:201. doi: 10.1038/s42003-022-03123-3 (PMC8894343; doi:10.1038/s42003-022-03123-3)
Supplement: Supplementary file 5 — Supplementary Data 2 [file 42003_2022_3123_MOESM5_ESM.xlsx]

## Sheet: Tabelle1
Supplementary dataset 1. Relationship between brain volume in each of the 139 cortical and subcortical brain regions and Executive Function
Brain region	β	t	p	Associated with EF	Associated with sleep
Amygdala (left)	0.09	9.61	0	+	+		Legend: Supplementary dataset 1. Relationship between brain volume in each of the 139 cortical and subcortical brain regions and Executive Function Significance level set following Bonferroni correction for multiple comparison (alpha = 0.05/140). ß denotes standardised beta-coefficients. Brain divided into regions following the Harvard-Oxford cortical and subcortical atlas. Coloured columns show …
Amygdala (right)	0.079	8.44	0	+	+
thalamus (left)	0.078	8.27	0	+	+
VIIIa Cerebellum (left)	0.08	8.58	0	+	+
VIIIa Cerebellum (right)	0.078	8.27	0	+	+
VIIIb Cerebellum (left)	0.077	8.23	0	+	+
thalamus (right)	0.074	7.87	0	+	+
VIIb Cerebellum (left)	0.073	7.8	0	+	+
VIIIb Cerebellum (right)	0.07	7.49	0	+	+
VIIb Cerebellum (right)	0.064	6.81	0	+	+
VIIIa Cerebellum (vermis)	0.064	6.79	0	+	+
Crus I Cerebellum (right)	0.06	6.43	0	+	+
accumbens (right)	0.057	6.09	0	+	+
IX Cerebellum (left)	0.057	6.07	0	+	+
Insular Cortex (right)	0.056	5.92	0	+	+
VI Cerebellum (right)	0.055	5.91	0	+	+
VI Cerebellum (left)	0.054	5.77	0	+	+
IX Cerebellum (right)	0.053	5.67	0	+	+
Crus II Cerebellum (left)	0.053	5.6	0	+	+
Crus II Cerebellum (right)	0.052	5.56	0	+	+
Frontal Orbital Cortex (left)	0.052	5.53	0	+	+
Temporal Fusiform Cortex, anterior division (left)	0.052	5.52	0	+	+
Frontal Pole (right)	0.051	5.43	0	+	+
Ventral Striatum (right)	0.051	5.43	0	+	+
Crus I Cerebellum (left)	0.051	5.41	0	+	+
accumbens (left)	0.049	5.21	0	+	+
hippocampus (right)	0.047	4.97	0	+	+
V Cerebellum (left)	0.045	4.77	0	+	+
Occipital Fusiform Gyrus (right)	0.044	4.69	0	+	+
putamen (right)	0.042	4.46	0	+	+
VI Cerebellum (vermis)	0.042	4.46	0	+	+
Frontal Orbital Cortex (right)	0.04	4.27	0	+	+
Putamen (left)	0.039	4.18	0	+	+
IX Cerebellum (vermis)	0.038	4.02	0	+	+
Precentral Gyrus (right)	0.035	3.77	0	+	+
Frontal Medial Cortex (right)	0.035	3.72	0	+	+
VIIb Cerebellum (vermis)	0.034	3.61	0	+	+
Postcentral Gyrus (right)	0.034	3.57	0	+	+
hippocampus (left)	0.058	6.16	0	+	+
Parahippocampal Gyrus, anterior division (left)	0.047	4.98	0	+	+
Insular Cortex (left)	0.057	6.11	0	+	+
Temporal Fusiform Cortex, anterior division (right)	0.046	4.85	0	+	-
Frontal Operculum Cortex (left)	0.044	4.67	0	+	-
VIIIb Cerebellum (vermis)	0.054	5.78	0	+	-
Temporal Pole (left)	0.06	6.44	0	+	-
Heschl's Gyrus (includes H1 and H2) (left)	0.047	4.97	0	+	-
Temporal Pole (right)	0.046	4.9	0	+	-
Middle Temporal Gyrus, anterior division (left)	0.045	4.79	0	+	-
Planum Temporale (left)	0.045	4.73	0	+	-
Parahippocampal Gyrus, anterior division (right)	0.039	4.16	0	+	-
Ventral Striatum (left)	0.038	4.09	0	+	-
Superior Frontal Gyrus (right)	0.037	3.98	0	+	-
Middle Temporal Gyrus, anterior division (right)	0.037	3.95	0	+	-
I-IV Cerebellum (left)	0.035	3.78	0	+	-
Superior Temporal Gyrus, anterior division (right)	0.035	3.73	0	+	-
Parietal Operculum Cortex (left)	0.034	3.65	0	+	-
Precentral Gyrus (left)	0.032	3.39	0.001	-	+
V Cerebellum (right)	0.03	3.2	0.001	-	+
Postcentral Gyrus (left)	0.011	1.19	0.233	-	+
Central Opercular Cortex (left)	0.027	2.87	0.004	-	+
Frontal Medial Cortex (left)	0.033	3.53	0	-	-
Frontal Operculum Cortex (right)	0.028	2.97	0.003	-	-
Paracingulate Gyrus (right)	0.025	2.63	0.009	-	-
Lingual Gyrus (right)	0.027	2.87	0.004	-	-
Frontal Pole (left)	0.029	3.1	0.002	-	-
Inferior Frontal Gyrus, pars opercularis (left)	0.01	1.05	0.294	-	-
Crus II Cerebellum (vermis)	0.028	2.97	0.003	-	-
X Cerebellum (vermis)	0.015	1.65	0.099	-	-
Supramarginal Gyrus, posterior division (right)	0.007	0.71	0.477	-	-
Superior Temporal Gyrus, posterior division (left)	0.016	1.75	0.08	-	-
Superior Parietal Lobule (right)	0.011	1.21	0.228	-	-
Supramarginal Gyrus, anterior division (right)	-0.001	-0.15	0.878	-	-
Inferior Frontal Gyrus, pars triangularis (right)	0.02	2.14	0.033	-	-
I-IV Cerebellum (right)	0.025	2.69	0.007	-	-
Angular Gyrus (right)	-0.008	-0.83	0.407	-	-
Intracalcarine Cortex (right)	0.031	3.26	0.001	-	-
Superior Frontal Gyrus (left)	0.022	2.33	0.02	-	-
X Cerebellum (right)	0.03	3.19	0.001	-	-
Occipital Fusiform Gyrus (left)	0.031	3.34	0.001	-	-
Inferior Frontal Gyrus, pars opercularis (right)	-0.005	-0.52	0.605	-	-
Superior Parietal Lobule (left)	0.006	0.6	0.547	-	-
Middle Frontal Gyrus (left)	0.007	0.78	0.434	-	-
Lateral Occipital Cortex, inferior division (left)	-0.01	-1.05	0.293	-	-
Parahippocampal Gyrus, posterior division (right)	-0.009	-0.92	0.358	-	-
Lateral Occipital Cortex, superior division (left)	0.032	3.38	0.001	-	-
Lateral Occipital Cortex, superior division (right)	0.015	1.6	0.111	-	-
Inferior Temporal Gyrus, anterior division (left)	0.002	0.22	0.825	-	-
Inferior Frontal Gyrus, pars triangularis (left)	0.018	1.91	0.056	-	-
Intracalcarine Cortex (left)	0.031	3.26	0.001	-	-
Subcallosal Cortex (left)	0.017	1.79	0.073	-	-
Middle Frontal Gyrus (right)	-0.006	-0.66	0.511	-	-
Middle Temporal Gyrus, posterior division (left)	-0.006	-0.67	0.5	-	-
Central Opercular Cortex (right)	0.03	3.21	0.001	-	-
Lingual Gyrus (left)	0.02	2.15	0.032	-	-
Angular Gyrus (left)	-0.004	-0.45	0.651	-	-
Temporal Occipital Fusiform Cortex (right)	0	-0.05	0.962	-	-
Superior Temporal Gyrus, posterior division (right)	0.013	1.39	0.165	-	-
Caudate (right)	0.015	1.58	0.113	-	-
Supramarginal Gyrus, posterior division (left)	0.009	0.91	0.36	-	-
Cingulate Gyrus, posterior division (left)	0.013	1.43	0.154	-	-
Superior Temporal Gyrus, anterior division (left)	0.023	2.45	0.014	-	-
Cuneal Cortex (left)	0.016	1.72	0.085	-	-
Lateral Occipital Cortex, inferior division (right)	0.012	1.28	0.201	-	-
Subcallosal Cortex (right)	0.001	0.09	0.931	-	-
Brain-Stem	-0.001	-0.12	0.901	-	-
pallidum (right)	0.023	2.48	0.013	-	-
Supramarginal Gyrus, anterior division (left)	0.011	1.2	0.23	-	-
Parahippocampal Gyrus, posterior division (left)	0.019	2.01	0.044	-	-
Temporal Fusiform Cortex, posterior division (left)	0.031	3.28	0.001	-	-
Cingulate Gyrus, posterior division (right)	-0.001	-0.14	0.887	-	-
Paracingulate Gyrus (left)	0.017	1.79	0.074	-	-
Temporal Fusiform Cortex, posterior division (right)	0.032	3.4	0.001	-	-
Cuneal Cortex (right)	0.029	3.04	0.002	-	-
Juxtapositional Lobule Cortex (formerly Supplementary Motor Cortex) (right)	0.027	2.9	0.004	-	-
Caudate (left)	0.009	0.99	0.32	-	-
Juxtapositional Lobule Cortex (formerly Supplementary Motor Cortex) (left)	0.032	3.36	0.001	-	-
Middle Temporal Gyrus, temporooccipital part (left)	-0.038	-4.04	0	-	-
Temporal Occipital Fusiform Cortex (left)	0	0.01	0.991	-	-
pallidum (left)	0.016	1.68	0.093	-	-
Heschl's Gyrus (includes H1 and H2) (right)	0.029	3.09	0.002	-	-
Cingulate Gyrus, anterior division (left)	-0.026	-2.73	0.006	-	-
Inferior Temporal Gyrus, anterior division (right)	0.022	2.35	0.019	-	-
Middle Temporal Gyrus, posterior division (right)	0.004	0.42	0.677	-	-
Planum Polare (right)	0.028	3	0.003	-	-
Precuneous Cortex (right)	0.024	2.6	0.009	-	-
Planum Polare (left)	0.003	0.35	0.725	-	-
Inferior Temporal Gyrus, temporooccipital part (left)	-0.007	-0.78	0.438	-	-
Cingulate Gyrus, anterior division (right)	-0.029	-3.06	0.002	-	-
Planum Temporale (right)	0.021	2.23	0.025	-	-
Supracalcarine Cortex (left)	-0.004	-0.39	0.694	-	-
Occipital Pole (left)	0.023	2.47	0.014	-	-
Precuneous Cortex (left)	0.024	2.59	0.01	-	-
Parietal Operculum Cortex (right)	0.009	0.93	0.353	-	-
Inferior Temporal Gyrus, posterior division (left)	0.002	0.16	0.871	-	-
Occipital Pole (right)	0.022	2.31	0.021	-	-
Middle Temporal Gyrus, temporooccipital part (right)	-0.02	-2.16	0.031	-	-
Supracalcarine Cortex (right)	0.019	2.01	0.045	-	-
Inferior Temporal Gyrus, posterior division (right)	0.003	0.3	0.761	-	-
Crus I Cerebellum (vermis)	-0.002	-0.26	0.794	-	-
Significance level set following Bonferroni correction for multiple comparison (alpha = 0.05/140). ß denotes standardised beta-coefficients. Brain divided into regions following the Harvard-Oxford cortical and subcortical atlas. Coloured columns show regional brain volume is significant with executive function (green) and significant with sleep duration six-to-eight hours (light orange, regions h…
Abbreviation: EF – executive function.
